# Supplementary material for: Using text and charts to provide social norm feedback to general practices with high overall and high broad-spectrum antibiotic prescribing: a series of national randomised controlled trials
Source: Trials. 2022 Jun 18;23:511. doi: 10.1186/s13063-022-06373-y (PMC9206287; doi:10.1186/s13063-022-06373-y)
Supplement: Supplementary file 1 — Additional file 1. [file 13063_2022_6373_MOESM1_ESM.zip]

Archive with 3 entries (3 files):
- Appendix 1_Letter A1 & B1_Control LetterR2.docx
- Appendix 2_Letter A2 & C2_Intervention LetterR2.docx
- Appendix 3_Letter B2_Intervention LetterR2.docx
